# Supplementary material for: The Development of a Bacterial Nanocellulose/Cationic Starch Hydrogel for the Production of Sustainable 3D-Printed Packaging Foils
Source: Polymers (Basel). 2024 May 29;16(11):1527. doi: 10.3390/polym16111527 (PMC11174455; doi:10.3390/polym16111527)
Supplement: Supplementary file 1 [file polymers-16-01527-s001.zip]

Archive with 1 entries (1 files):
- polymers-2876131-supplementary.pdf
